# Supplementary material for: Differential Quantitative Requirements for NPR1 Between Basal Immunity and Systemic Acquired Resistance in Arabidopsis thaliana
Source: Front Plant Sci. 2020 Sep 18;11:570422. doi: 10.3389/fpls.2020.570422 (PMC7530841; doi:10.3389/fpls.2020.570422)
Supplement: Supplementary file 2 [file Table_2.xlsx]

## Sheet: Figure 1B
	Figure 1B

## Sheet: Figure 2C & 2E
	Figure 2C						Figure 2E

## Sheet: Figure 3C
	Figure 3C

## Sheet: Figure 5C
	Figure 5C

## Sheet: Figure 6A
	Figure 6A
